# Supplementary material for: Reduced FOXF1 links unrepaired DNA damage to pulmonary arterial hypertension
Source: Nat Commun. 2023 Nov 21;14:7578. doi: 10.1038/s41467-023-43039-y (PMC10663616; doi:10.1038/s41467-023-43039-y)
Supplement: Supplementary file 4 — Source data file [file 41467_2023_43039_MOESM4_ESM.xlsx]

## Sheet: Fig1a
Figure 1a
pRPA/total RPA					γH2AX/bactin							pRPA/total RPA	γH2AX/bactin
siC normo	siB normo	siC reoxy	siB reoxy		siC normo	siB normo	siC reoxy	siB reoxy				P value	P value
1	1.66437	2.64085	3.2654		1.0001	1.30423	2.03646	3.66049			siC nomo vs siB normo	<0.0001	0.0063
1	1.56605	2.50105	3.20824		1.00055	1.32636	1.88731	3.95166			siC normo vs siC reoxy	<0.0001	<0.0001
1	1.64817	2.34211	3.10667		1.00013	1.42609	2.02673	3.54548			siC reoxy vs siB reoxy	<0.0001	<0.0001
											siB normo vs siB reoxy	<0.0001	<0.0001

## Sheet: Fig1b
Figure 1b
siC normo	siB normo	siC reoxy	siB reoxy			siC normo	siB normo	siC reoxy	siB reoxy			P value
0	9	53	16		Number of values	119	166	123	141		siC nomo vs siB normo	<0.0001
3	12	15	48		Minima	0	0	0	0		siC normo vs siC reoxy	<0.0001
7	16	20	67		25% Percentile	3	5	4	9		siC reoxy vs siB reoxy	<0.0001
6	12	9	38		Median (centre)	4	9	8	18		siB normo vs siB reoxy	<0.0001
5	15	10	17		75% Percentile	6	16	14	28.5
2	15	11	12		Maxima	47	125	69	167
5	18	14	59
5	12	1	16
9	125	13	23
14	13	10	20
2	12	4	22
3	78	8	7
2	15	44	24
3	10	0	16
6	8	5	16
2	13	5	4
0	16	14	39
3	19	6	11
3	20	3	5
2	6	15	7
0	9	4	6
4	9	3	22
7	65	0	3
3	6	39	67
0	4	12	19
5	9	18	9
16	28	22	45
26	7	4	64
13	39	16	7
4	7	11	19
4	6	7	19
6	3	11	19
5	67	9	27
5	4	6	7
1	1	5	51
2	6	8	16
4	14	18	20
47	5	1	17
4	3	43	71
12	52	7	17
4	4	5	21
5	36	2	26
4	11	11	35
5	14	5	63
5	0	3	41
4	5	0	90
1	5	3	27
5	0	15	10
5	5	9	24
10	17	6	23
4	9	10	19
4	1	11	16
13	0	9	32
0	9	5	92
4	16	10	40
5	0	16	19
9	26	12	19
4	20	7	9
6	20	12	28
0	8	5	22
3	17	5	9
8	16	6	8
4	22	1	25
13	31	12	60
0	16	5	13
3	19	4	5
8	45	21	13
6	9	10	3
4	13	3	9
5	20	1	29
14	17	9	6
4	8	5	32
0	5	0	4
6	9	16	3
12	5	28	18
0	10	13	19
4	1	8	154
4	9	10	13
5	0	12	22
4	24	21	22
7	0	14	20
7	9	69	10
3	18	9	16
1	14	19	9
2	0	24	141
2	10	66	6
2	12	22	167
6	3	57	7
2	6	9	4
2	72	0	0
3	13	6	5
2	41	53	9
2	4	2	18
0	9	7	12
2	8	5	8
3	3	11	13
23	21	23	29
4	56	8	12
5	6	9	167
4	6	1	7
3	18	4	4
6	1	43	0
6	1	4	5
7	6	2	9
4	16	37	18
4	2	3	12
3	12	1	8
6	67	6	13
16	2	3	29
8	24	4	12
6	5	39	18
3	3	1	19
6	6	1	154
11	5	3	13
3	3	41	22
18	6	7	22
0	18	1	20
7	6	11	10
3	8	1	16
	3	1	9
	12	5	141
	4	55	6
	21	6	12
	6		34
	11		7
	0		23
	23		12
	3		112
	0		30
	2		35
	6		17
	13		19
	5		33
	2		40
	54		23
	4		107
	9		5
	1		17
	3		12
	0		12
	5		8
	5
	12
	7
	7
	11
	9
	50
	5
	10
	1
	9
	6
	8
	114
	3
	10
	12
	11
	2
	6
	0
	11
	4
	5
	49

## Sheet: Fig1c
Figure 1c
pRPA					γH2AX					pRPA
siC normo	siB normo	siC reoxy	siB reoxy		siC normo	siB normo	siC reoxy	siB reoxy			siC normo	siB normo	siC reoxy	siB reoxy			pRPA	γH2AX
4365.94	5121.84	6649.13	7526.69		85.088	182.988	543.864	539.298		Number of values	115	117	149	120			P value	P value
5079.88	2730.27	9763.27	6911.08		2001.69	176.834	606.794	764.555		Minima	1137	2421	2937	4376		siC nomo vs siB normo	0.0275	0.0019
4815.25	2471.31	8111.69	13462.7		216.049	281.606	841.733	4738.33		25% Percentile	2775	3458	5119	7533		siC normo vs siC reoxy	<0.0001	<0.0001
3214.22	3289.01	8025.73	15107.2		109.72	251.034	1129.68	1780.77		Median (centre)	3606	4162	6938	9687		siC reoxy vs siB reoxy	<0.0001	<0.0001
4249.1	4383.53	10524.8	7493.72		244.819	105.902	853.675	1067.11		75% Percentile	4764	5745	9120	11614		siB normo vs siB reoxy	<0.0001	<0.0001
4275.92	2862.04	6539.36	6255.71		506.359	192.303	718.469	654.256		Maxima	10799	15071	20793	35233
3725.58	2698.99	9262.24	7314.29		103.779	316.423	448.468	770.206
3138.34	3841.42	5483.9	13560.5		5309.77	391.219	645.964	1735.28
5208.76	4434.29	8823.12	7162.04		191.173	272.306	480.43	794.486		γH2AX
4200.85	3752.65	5641.43	8102.1		804.351	231.366	1439.35	522.729			siC normo	siB normo	siC reoxy	siB reoxy
6964.1	5781.77	9860.33	9550.89		155.776	493.349	725.554	663.723		Number of values	115	117	149	120
7390.32	4754.33	6239.68	9014.86		132.717	259.861	858.989	4307.15		Minima	57.22	105.9	216	522.7
5517.28	3384.11	7769.22	11220.3		156.295	185.187	631.441	2065.81		25% Percentile	141.8	222.2	420.4	750.5
2233.43	3016.27	5106.63	11614.8		247.72	206.291	811.604	3244.1		Median (centre)	215	294.5	646	1007
4190.6	5933.73	9160.71	12781.5		167.366	275.65	803.831	1286.26		75% Percentile	333.4	503.7	891.9	1479
4767.2	4181.16	9119.16	7523.49		2338.5	266.961	1252.13	589.508		Maxima	5310	10478	3231	30371
3248.47	3381.68	6076.77	6402.9		333.358	573	643.184	602.381
3530.02	5335.18	6690.7	9425.12		596.792	145.377	1305.4	782.208
4929.43	4283.57	20793.3	8344.49		302.267	402.427	1193.25	693.608
6303.83	5691.03	11730.6	8631.15		209.666	3747.1	2442.62	614.643
6101.97	3241.18	9688.2	6275.49		163.579	296.174	610.994	933.998
10799	3440.89	8617.7	8383.92		1687.62	312.392	626.264	980.971
3682.6	3754.82	10110.4	6353.99		169.458	312.178	1118.45	2659.86
4383.96	5679.56	10850	6077.9		318.668	6194.17	534.045	807.649
4587.18	5485.4	9939.85	9163.84		164.404	490.86	921.049	3624.43
4360.49	4546.41	7650.24	6563.64		569.106	1280.11	487.653	859.844
4333.34	2689.85	9857.64	9561.33		495.746	196.976	420.34	594.425
3257.09	4061.72	8621.15	7159.24		176.529	831.059	762.784	1385.78
3128.42	3404.64	6998.28	6421.81		319.294	276.322	886.232	6744.1
4346.79	3404.73	8963.23	8287.18		186.836	516.591	688.706	632.281
5710.61	4397.95	9993.77	8318.36		217.423	255.371	1205.3	1871.08
3333.58	4310.15	5864.06	9418.14		214.446	185.523	917.201	644.971
5690.01	3321.18	8419.77	7214.72		336.26	503.397	1051.73	1811.66
10099.1	5900.03	7384.3	6998.49		718.301	5925.56	701.61	1463.45
8137.16	6465.1	8631	7190.63		297.457	610.948	1377.9	3387.76
3472.18	3957.08	6239.14	5260.45		138.612	354.661	621.943	1007.1
5495.61	4827.42	8608.89	4376.05		196.213	1002.79	629.227	739.954
5812.19	3936.5	6062.97	5339.18		465.846	150.095	599.77	1174.14
5604.86	2953.11	4670.76	6747.62		606.184	267.358	1114.82	2212.06
5183.3	3046.08	6526.72	9380.18		206.887	286.462	970.388	689.592
4334.08	3965.28	10527.9	7552.08		293.349	246.85	814.521	811.94
3296.01	2849.53	5690.5	8920.12		240.253	280.171	1251.35	539.115
4188.51	4119.61	10013.3	7761.32		277.239	319.721	825.821	4334.92
3053.09	3163.27	6529.31	6587.31		190.975	249.751	739.435	1210
3098.86	3286.15	6937.93	7983.02		377.719	191.326	647.323	1362.84
5976.41	3768.17	5826.62	5720.46		1438.68	294.342	917.552	557.165
3046.7	3281.17	8528.73	9764.81		137.65	270.81	686.125	1838.11
6125.21	4231.07	9578.86	11424.5		215.179	248.85	865.525	594.654
3881.54	3479.14	7359.06	20250.4		158.082	262.548	690.34	1314.71
4954.4	3206.97	8025.46	14421.8		304.084	290.921	1247.69	1668.35
2803.54	4703.1	11740.1	8310.27		97.87	216.11	2137.71	4038.43
3605.75	5251.7	13157.1	9190.44		457.447	323.295	803.633	2181.9
3587.79	4130.86	10484.3	13439.3		233.259	455.661	996.318	748.399
3856.34	3735.89	9816.25	11845		227.258	246.178	1974.27	2646.98
3773.03	3648.26	15243.3	9529.83		106.314	388.21	1385.21	1278.75
2535.72	3889.88	9687.38	7415.27		304.588	279.758	497.93	680.399
1447.52	4054.25	4881.44	9333.59		87.088	132.962	547.269	1219.48
2323.95	4161.62	4461.62	9746.67		117.111	345.453	1464.42	841.489
4165.01	4166.85	8315.13	14002.4		138.138	1790.8	846.009	1115.26
2775.1	2562.64	5972.2	8911.72		145.667	177.094	1724.06	1132.78
3192.65	3475.6	11799.6	22505.8		436.588	196.411	838.267	1335.19
3512.4	3521.38	7395.42	14391.2		257.998	481.789	547.269	713.047
3419.91	2420.73	7159.18	11463.5		140.246	139.177	826.127	905.885
4204.79	5259.29	9916.33	10791.3		183.309	933.097	973.504	5839.98
2517.73	2870.76	7679.67	6576.49		176.773	193.952	1741.19	775.459
2858.16	3599.22	15213	12286.3		100.084	162.22	647.384	868.884
3630.64	4107.97	8990.29	13237.1		516.835	193.158	581.705	2034.94
3806.28	3864.83	4612.35	10782.8		359.318	297.167	2492.35	665.098
4981.7	4731.56	11034.9	10441		297.564	326.395	722.882	1000.03
3287.57	3584.01	7823.84	11223.8		113.812	251.63	1933.66	940.916
1413.42	8722.93	12064.9	15841.6		302.985	2707.01	752.446	904.908
3966.02	7075.77	8250.01	12688.6		147.331	889.255	377.078	1884.29
3553.01	8719.71	4240.48	11153.8		359.746	990.332	706.42	987.385
3374	5257.19	7915.52	12519.9		246.438	390.516	530.09	756.966
2770.36	11178.6	5993.12	13138.9		175.338	1359.85	1529.03	773.611
2000.48	8051.08	9279.7	13864.3		125.479	4351.25	619.087	891.47
2651.56	3556.27	4505.36	10669.3		333.205	295.579	697.448	1025.22
4071.18	4908.44	9054.22	9180.82		142.628	196.915	420.498	967.747
3375.06	3780.63	4561.21	16215		202.473	215.988	233.411	2406.9
2788.36	6273.14	4866.45	8051.02		220.646	187.982	216.04	551.82
10171.2	4717.82	5224.96	11636.9		1439.59	138.123	838.074	923.172
2082.49	9866.18	10244.5	10788.8		169.978	4377.71	777.108	695.669
1195.6	6594.52	4096.84	7331.38		126.533	279.56	364.055	741.237
4763.72	14280.6	5440.67	12449.4		130.365	10478	393.035	1095.38
5350.28	8711.89	4759.32	9931.29		699.579	1916.76	339.983	550.201
2210.24	5015.58	3938.32	5752.16		217.179	202.916	806.805	1047.64
3130.36	5913.77	5980.2	10179.4		120.913	211.208	254.781	639.168
4793.7	11179.3	4209.2	8333.36		731.433	692.463	300.277	1007.66
1137.22	7755.69	4708.31	13581.8		81.24	493.715	2572.73	2563.93
2431.47	10782.6	6890.35	11358.8		252.882	984.117	403.154	1131.02
5671.32	6513.74	5130.6	11571.3		618.369	397.189	647.733	1465.8
4362.15	5409.41	12720.2	9872.64		2321.93	503.992	498.835	568.587
3571.79	10754	5537.89	9627.21		4265.6	5608.79	402.52	1193.02
4834.49	5957.6	4267.38	10943.9		268.473	392.868	924.103	804.717
3147.04	7324.14	8050.21	10052.5		175.582	5180.03	444.46	603.481
1745.42	3796.34	4961.22	13381		62.106	188.867	385.342	771.595
2753.36	3936.09	4622.17	8785.05		107.108	162.373	345.332	1469.25
2239.09	8259.59	5103.77	10555.3		143.834	662.288	609.984	967.838
2507.7	3481.54	5892.13	10790.4		82.324	294.525	291.398	6498.99
2048.37	4889.31	6083	12726.9		57.219	419.408	298.678	1482.28
2608.55	5707.59	3913.89	12363.5		172.1	749.315	897.578	1052.74
4662.6	3962.24	8646.08	35232.8		215.423	252.729	665.793	5625.46
1346.38	3340.21	4267.16	8098.25		106.406	265.984	307.115	638.313
4659.45	7685.29	3915.18	19106.2		337.191	452.149	504.46	9711.99
3096.95	3891.22	8195.72	6302.33		187.096	276.948	291.095	569.045
2599.58	8778.68	4929.31	10751.7		170.1	4622.77	540.747	1088.54
1280.61	3688.87	5727.08	10649.9		89.517	244.468	344.395	740.474
1723.32	15071.1	6046.1	10683.9		134.84	1047.38	745.095	825.806
3536.51	2831.73	7707.66	7976.41		141.773	198.167	534.322	1152.57
3733.96	5929.3	7133.77	10936.6		214.98	411.193	477.355	880.505
2513.76	4212.5	4564.79	30739		107.322	429.044	274.055	30371.2
2093.03	3076.79	4386.66	11191.2		85.745	405.283	848.496	1043.21
3664.28	3388.68	9989.49	10476.4		942.871	190.547	545.048	1040.17
2325.22	7023.55	7630.21	11104.2		288.89	401.71	400.562	1850.22
1692.87	4357.78	6675.91	10022.2		277.132	228.311	467.236	790.897
	5823.08	7361.42	14480.5			4934.14	400.287	1186.91
	2780.86	5588.05	7349.53			276.719	2465.66	1070.5
		16769.2	8212.55				364.662	1098.83
		5414.17	11612.2				340.838	1007.88
		3710.72	5287.69				473.274	853.171
		9121.78					323.384
		4870.11					801.428
		13137.7					296.968
		4723.4					949.637
		9683.09					388.154
		4152.26					273.007
		2937.12					1367.57
		7999.67					232.804
		3811.45					330.829
		8633.12					298.705
		2999.52					296.389
		6070.37					515.931
		4587.87					292.226
		5701.68					392.042
		4602.93					3230.64
		15060.5					442.502
		5219.06					571.988
		7541.97					289.192
		3482.11					867.55
		4825.69					640.812
		5373.53					502.199
		6631.52					571.96
		4840.09					412.061
		6029.26					347.207
		6383.49					234.597
		6303.48					1529.32
		7607.41					970.372
		9562.63					548.991
		3970.74					701.915

## Sheet: Fig1e
Figure 1e
Con Normo	EC-Bmpr2-/- Nomo	Con reoxy	EC-Bmpr2-/- reoxy				P value
1.05788	2.49071	1.74333	4.28413			Con Normo vs EC-Bmpr2-/- Nomo	0.0007
2.10833	2.05016	1.74416	4.79091			Con Normo vs Con Reoxy	0.1667
0.683333	3.36778	1.87333	4.70389			EC-Bmpr2-/- Nomo vs EC-Bmpr2-/- Reoxy	<0.0001
0.655238	2.22762	2.29167	6.33077			Con Reoxy vs EC-Bmpr2-/- Reoxy	<0.0001
1.85333	2.97333	1.60667	5.08333
0.75	3.61333	0.95	4.36667

## Sheet: Fig1f
Figure 1f
Con Normo	EC-Bmpr2-/- Nomo	Con reoxy	EC-Bmpr2-/- reoxy				P value
0.5	1.26667	2.02938	1.24667			Con Normo vs EC-Bmpr2-/- Nomo	0.0042
0.8	1.61333	1.13167	2.53333			Con Normo vs Con Reoxy	0.0727
0.3	1.55	0.666667	3.3			EC-Bmpr2-/- Nomo vs EC-Bmpr2-/- Reoxy	0.0042
1.1	1.8	0.78	3.9			Con Reoxy vs EC-Bmpr2-/- Reoxy	0.0727
0.888889	0.533333	1.1	2.37238
1.48333	1.63	0.24	2.18714

## Sheet: Fig2a
Figure 2a
pRPA/total RPA					γH2AX/bactin						pRPA/total RPA	γH2AX/bactin
siC normo	siA normo	siC reoxy	siA reoxy		siC normo	siA normo	siC reoxy	siA reoxy			P value	P value
1	2.13514	1.40376	2.93772		1	1.93708	2.3	3.33701		siC nomo vs siA normo	0.0041	0.0157
1	2.21165	1.32109	2.15776		1	1.70638	3.05645	4.12376		siC normo vs siC reoxy	0.2235	0.0005
1	2.72369	1.64284	3.16306		1	1.92453	2.62166	3.3857		siC reoxy vs siA reoxy	0.0044	0.013
										siA normo vs siA reoxy	0.2235	0.0004

## Sheet: Fig2b
Figure 2b
siC normo	siA normo	siC reoxy	siA reoxy			siC normo	siA normo	siC reoxy	siA reoxy			P value
5	38	15	8		Number of values	186	154	139	124		siC nomo vs siA normo	<0.0001
5	20	16	98		Minima	0	0	0	0		siC normo vs siC reoxy	0.0347
0	44	21	9		25% Percentile	1.75	4	2	9		siC reoxy vs siA reoxy	<0.0001
2	4	30	11		Median (centre)	3	8	4	13.5		siA normo vs siA reoxy	<0.0001
3	6	3	11		75% Percentile	7	13	10	30.5
3	5	6	13		Maxima	38	112	44	165
3	0	4	24
1	1	11	15
2	27	22	6
2	11	3	25
4	8	33	6
2	4	35	153
0	8	3	3
7	13	6	10
7	3	0	21
0	2	20	6
0	7	3	101
0	8	5	9
12	35	15	9
1	3	3	13
2	4	14	64
1	33	6	22
3	0	14	58
1	14	4	165
2	3	2	0
2	15	4	39
5	53	3	14
1	21	4	8
3	0	8	161
2	3	7	9
1	3	1	21
0	3	2	4
2	2	23	7
1	13	10	12
4	11	7	11
4	12	24	29
1	4	1	15
3	1	0	21
12	13	44	135
25	1	6	19
13	7	3	136
3	13	6	16
9	6	3	24
0	8	4	36
0	5	40	21
19	1	4	49
3	7	7	9
0	8	1	69
3	1	3	20
0	2	3	6
2	26	10	11
6	47	43	13
0	11	7	12
2	8	5	152
0	4	0	16
2	38	0	10
31	1	2	27
2	19	3	7
7	8	2	21
2	10	1	11
21	3	2	10
4	9	1	1
16	6	25	11
4	9	7	10
3	12	1	10
3	75	4	69
3	4	5	33
5	4	5	0
4	0	1	13
9	8	8	58
5	2	5	161
12	9	34	12
5	2	1	17
5	11	10	9
3	6	6	9
3	6	2	8
3	1	2	10
11	7	6	15
6	10	28	13
4	35	35	10
0	10	10	52
0	10	3	12
5	82	39	27
0	12	2	7
15	48	13	6
18	7	20	135
1	11	10	137
1	6	38	16
3	12	14	146
5	45	20	75
2	6	2	17
3	20	4	12
1	5	5	17
9	9	0	7
1	1	27	28
5	8	2	4
4	7	5	6
3	5	10	141
1	4	7	0
3	1	8	143
3	9	28	15
0	0	3	146
2	4	8	98
4	1	5	0
1	10	1	71
13	3	3	14
3	17	0	20
2	8	2	8
4	7	4	14
4	5	2	10
19	20	3	13
3	62	0	13
3	8	4	31
1	112	0	149
6	5	29	34
9	5	1	13
1	10	0	27
2	3	6	6
17	15	3	23
9	30	6	9
4	4	1	2
3	7	3	10
5	5	3	13
9	4	0	6
14	8	11
5	4	5
4	7	3
6	10	0
38	9	1
14	7	4
3	9	2
12	40	2
7	8	24
1	2	1
3	21	2
7	13	24
12	36	6
16	10	1
0	17	0
3	11
4	13
9	2
0	5
0	5
0	13
3	38
3	20
4	7
2	11
3	9
8	18
7	5
4	14
5	4
3
3
11
0
7
19
10
14
7
4
1
9
9
25
7
5
1
11
0
0
2
2
0
1
12
1
3
2
2
0
4
3

## Sheet: Fig2c
Figure 2c
pRPA					γH2AX					pRPA
siC normo	siA normo	siC reoxy	siA reoxy		siC normo	siA normo	siC reoxy	siA reoxy			siC normo	siA normo	siC reoxy	siA reoxy			pRPA	γH2AX
3405.82	5661.64	13412	7800.65		4332.28	4705.04	8556.24	4931.95		Number of values	130	133	117	102			P value	P value
7467.13	5536.2	16484.8	7669.76		6810.11	4296.78	12298.1	7421.19		Minima	2742	4435	3146	3774		siC nomo vs siA normo	<0.0001	0.0002
9716.96	5317.89	6505.01	24645.4		10264.2	3868.96	4774.23	25206.4		25% Percentile	4478	7117	9168	10544		siC normo vs siC reoxy	<0.0001	<0.0001
9968.27	4452.08	6840.59	11542.3		5646.99	3187.55	6307.65	9355.33		Median (centre)	5508	9679	11528	16639		siC reoxy vs siA reoxy	0.0049	<0.0001
3161.05	7364.28	3399.93	23771.5		2923.3	4472.77	2999.28	25686.7		75% Percentile	6884	12709	16587	22479		siA normo vs siA reoxy	<0.0001	<0.0001
6025.77	7177.8	17320.8	20305		5533.96	4025.81	11800.4	14914.3		Maxima	29921	26348	31653	60998
3863.35	7071.8	9236.71	14676.6		4298.22	3819.13	6773.19	13516.4
5966.99	10902.1	4914.28	9480.08		8384.55	7908.89	4497.3	8593.51
4372.05	6772.1	9519.44	21993.3		4559.53	4023.69	6837.91	15037.8		γH2AX
4553.86	5148.2	7873.17	5686.35		3519.35	4034.47	5395.93	3676.24			siC normo	siA normo	siC reoxy	siA reoxy
3506.51	6915.89	12572.7	8595		3576.04	5152.16	9857.14	6519.72		Number of values	130	133	117	102
4545.14	6033.09	7447.03	22041.2		4560.69	5086.81	5961.78	14850.7		Minimum	2258	3188	2050	3183
4755.12	8122.39	3863.63	14444.2		5616.05	5922.67	3460.89	14412.8		25% Percentile	4296	5309	6806	8983
2742.45	10392.8	25184.3	3774.5		2258.22	8587.96	13096.5	3182.93		Median (centre)	5792	7909	9364	15040
4048.09	6702.63	6926.42	19290.4		3672.87	3913.34	4799.03	20329.7		75% Percentile	7648	10553	13028	17967
10051	6320.15	5709.69	13308.6		9486.44	5225.9	4638.6	9236.96		Maximum	28533	37053	26672	42406
5339.46	6292.19	17530	21573.1		5188.31	4402.47	15694.7	15065.1
4338.52	16215.7	10210	25479.7		3542.82	15118.4	8493.38	17075.8
4806.58	7349.08	8690.68	7294.54		5795.02	4311.37	5963.28	5602.83
5608.1	5070.35	17138.2	6560.77		6253.52	4839.33	12599.7	5230.51
7509.85	5448.5	11943.7	11091.2		7261.91	3256.51	9640.89	8945.76
5989.3	15489.6	11414.1	16821.5		5903.13	10760.6	9910.15	20103.8
4724.05	15742	13379.8	21625		5118.35	10523.1	9513.7	15430.5
4486.27	6524.09	5642.57	30536.1		3943.94	4497.42	3683.81	20271.4
4642.06	15164.3	10317.9	24481.6		4416.21	11534	7568.6	17197.5
4437.99	13478.8	11678	18846		3427.82	10941.4	10319.6	14865.3
8192.3	6521.78	11618.8	10470.6		9310.26	4736.18	9846.57	7965.6
4982.9	9130.97	13195.4	8340.45		6473.76	7764.22	10611.4	6945.99
8268.31	5469.41	18306.6	22456.3		9340.15	4136.04	13895.2	27836
3689.23	10227.5	28185.1	29549.4		3388.9	6828.16	26203.8	20158.8
9469.3	6895.94	9654.94	24386.3		8512.17	5393.06	7089.16	20455.6
5809.64	8198.4	10050.9	60998.5		6322.61	7303.3	7457.53	42405.8
6469.64	4783.3	15697.9	20462.2		8034.45	3574.55	11355	18253.9
6615.59	9679.16	18497	10209.1		8513.04	7949.68	13331	11546
6172.11	7249.13	8666.68	14111.5		6226.15	6067.21	7454.76	16716.2
3857.49	7572.99	20946.9	18116.6		3736.76	5949.54	19058.4	16214.8
9261.96	18382.2	9877.24	10134.3		8779.06	13480.1	5895.37	6533.59
6604.46	7707.75	16470	11580.1		8283.64	5689.47	11308.6	8995.5
9573.73	5857.2	7974.52	9380.79		9183.27	4551.12	6927.73	8848.47
10087.4	11933.8	19969.2	19808		9199.94	9847.48	18076.2	17303
14478.1	9673.64	20649.3	20711.8		13766.8	8564.34	18433.4	15518.1
4236.42	9568.74	10506.3	27698		4145.26	8103.98	8330.85	22117.5
4262.75	7331.97	9744.48	16211.2		3790.27	5715.24	7593.65	16261.5
29920.7	7850.64	7868.96	8091.07		28532.9	6895.32	7205.75	6046.58
5666.62	7420.32	16244	12924.4		5173.66	5883.9	14995.1	11774.2
5260.33	6597.98	25809.6	6482.55		5038.72	6443.99	23542	6991.62
8215.45	8920.08	11521.1	7854.5		7490.47	9098.03	8984.09	5529.25
6611.1	6885.85	11559.5	5845.04		6514.11	5820.3	10152.8	4677.27
6207.45	15355.8	9134.34	19828.4		8038.28	13132.7	6429.44	15617.2
6770.76	6550.23	19900.2	10783		7563.43	6130.07	16852.3	8775.67
6751.53	12063.3	8595.66	21531.7		7902.12	8923.76	5546.27	15719.4
3962.86	6935.46	9970.3	26630.9		4560.9	5745.1	7464.1	21091.3
3617.9	7484.02	7845.93	4721.9		3144.72	5155.56	5832.76	4105.19
4605.31	6401.83	8400.63	16456.6		4120.43	4930.86	4955.85	12765.6
5326.06	15937.4	11496.3	22763.7		5604.2	12053.3	8302.03	16981.2
4734.15	7849.61	8041.18	22548.5		4240.5	7058.62	4796.95	17352.2
7537.78	7858.12	11699.6	15273.4		8086.15	4795.57	9851.09	10392
5649.36	7213.48	23505.4	16372		6422.77	5136.08	20223.2	19568.8
5936.1	10756.4	13473.9	5649.64		7456.87	10582.1	11784.9	6672.49
5165.81	12834.2	12918.4	10568.5		4806.02	11248.5	9638.02	8043.64
5758.28	15174.8	19409.3	9943.96		6742.83	12141.4	16074.1	8064.09
4424.56	10501.9	9303.75	10665.6		4034.5	6908.28	7306.26	17244.7
4980.82	12523.9	16689.3	13494.5		3883.64	8620.43	12958.6	10205.4
5015.66	10630.8	9569.55	11703		4434.1	8840.86	7058.22	9569.12
6942.6	7685.62	16981.9	10088.3		6653.86	6479.83	14214.2	13090
11877.4	20845.6	17988.2	14657.6		7533.26	21115.2	13560.4	14660.3
5501.98	10597.3	10843.1	15612.1		5747.56	9344.76	8471.66	15410.4
5919.9	10155.4	9858.85	18127.8		5929.06	8567.89	8116.1	14856.9
13419.4	16225.7	14775.3	7644.55		14303.3	14758.5	12789.8	5088.27
5525.2	12554.9	14862.9	21552.5		5735.16	10280.3	12304.5	15767.2
4473.74	8854.45	9317.43	22101		3895.39	8939.59	7286.09	15690.6
6659.47	19142.6	3146.16	18268.5		7106.02	13920.1	2049.57	13054.4
6176.2	9086.69	12956.3	9330.49		6180.87	7127.65	8971.22	7373.29
4337.86	18115	10636.8	5683.58		4287.75	10193.1	8081.82	5879.9
6342.58	9889.02	20105.3	24430.4		5713.65	7835.49	17494.1	20250.1
6864.47	16825.1	16129.4	22935.5		8326.93	15414.1	11016.3	23792.1
16500	9811.39	12200.2	23776.6		19479.4	7193.38	8785.55	16235.5
10793.3	13781.4	8861.09	22205.6		13068.3	13617.3	6632.07	18730.2
4823.19	15619.7	20933.3	25980.5		4190.23	10936.3	17589.8	19446.3
5846.54	7938.37	18572.6	15929.3		6001.08	6641.39	14464.1	11308.4
5062.25	11102.9	20808.9	12315.5		4488.54	7988.6	13998.9	9362.81
5073.25	14771.3	11294.4	18841.5		5834.69	10594.3	9932.74	17712.4
13662.8	19768	10496	16197.5		13302.3	16257.9	7799.34	12972.6
5324.59	16792.5	5847.01	14916.4		6145.65	15125.5	3952.23	17360.1
5832.08	5135.27	8406.36	23792.5		5788.98	3744.08	7657.64	17872
6041.94	8639.85	13852.3	17673.2		6652.27	6682.06	11157	16434.4
4872.21	10108	5934.23	24888.3		5287.73	9620.94	5896.15	18836.9
17968.5	10533.8	11294.4	21690.3		18946.9	8613.77	7400.78	17564.4
5436.82	26347.7	10980.5	45517.4		6621.38	22966	8304.08	31228.7
19729.5	11319.2	11764.8	41836.1		23760.7	6418.78	9530.57	32886.7
4855.82	22027.6	31653.4	24687.6		6249.22	21727.8	26672.3	21909.3
8276.19	11107.1	9225.74	21189.4		7543.32	9455.15	6343.8	15043.1
5173.38	13268.4	12117.8	28224.8		5213.15	11299.6	9364.05	19781.6
15904	12019	11528.3	20876.7		14022.7	13762.2	9467.43	14361.1
5573.6	4434.91	14764.9	12374.8		6760.28	3462.35	12084.8	11826
4908.3	25143.6	19077.1	25321.2		5429.99	37052.9	14710.4	19718
4723.18	10222.3	13086.3	12579.3		4167.64	9053.19	11408.5	15520.3
15546.8	10635.5	25619.1	21849.3		13693.8	9339.81	18852.3	16249.6
14510.6	9948.98	17183.8	13022.3		11672.7	8899.76	14031.4	11855.4
5513.79	11409.4	20452.6	35154.3		6408.87	10960.4	16517.1	34478.2
8001.29	6152.98	11413.4	31299.9		6379.33	4880.31	9768.91	26795.8
5900.73	15953.5	10305.2	10012.5		7164.92	9512.86	8433.48	9003.17
4304.3	9608.2	15874.3			3777.96	9112.96	14409.1
10101.9	12584.5	9415.19			9109.5	11104.3	7047.93
3850.41	9399.05	14776			4634.27	6883.82	14372
4053.39	9822.55	8176.78			3607.64	7838.61	5766.94
6429.44	12463.1	11876.4			8398.79	9293.71	9836.35
4366.28	7948.56	17889.3			3896.76	7307.16	14644
5739.46	17262.4	9581.46			5290.47	15452.9	6688.32
4876.01	5092.35	13545.8			7322.02	4394.89	12774.8
4757.43	6510.37	18220			4408.92	4778.56	14605.4
4270.61	9686.67	17788.2			4076.92	9086.25	14964.3
11640	7162.65	6292.07			11474.3	5899.11	4865.79
4698.19	12546.7	4447.68			4014.28	10606.9	3250.15
4376.32	8116.81	4083.18			4424.34	4951.9	2644.69
3605.24	8396.24	9200.94			3210.92	7743.74	7168.91
3550.7	15281.3	6435.89			3590.41	9944.77	5494.69
4055.01	6794.63				4032.63	5851.24
4991.04	10168.8				5520.96	8228.38
3792.85	20962.9				3258.38	16236.7
3862.07	12557.2				4317.39	10204.1
4479.94	13782.9				4414.37	11605.8
5587.53	15689.2				6178.16	10266.9
4876.73	17219.3				6046.21	12903.4
6324.88	8083.31				5778.82	7991.69
3945.03	10701.2				3785.94	14522.5
12824.7	16203.1				10142.7	11093.3
4444.66	6410.55				5231.91	6075.16
7008.82	5804.28				8974.18	5195.26
3043.22	7723.52				3667.95	7697.47
	12981.5					9525.45
	7744.77					7726.6
	12230.6					10477.6

## Sheet: Fig2e
Figure 2e
Con Normo	EC-Atm-/- Nomo	Con reoxy	EC-Atm-/- reoxy			P value
1.97857	4.0754	2.11389	4.31429		Con Normo vs EC-Atm-/- Nomo	<0.0001
2.35769	3.79621	1.84286	4.29048		Con Normo vs Con Reoxy	0.1915
0.557639	3.95	1.51	4.92061		EC-Atm-/- Nomo vs EC-Atm-/- Reoxy	<0.0001
0.451852	3.34028	2.23881	4.79333		Con Reoxy vs EC-Atm-/- Reoxy	0.1682
1.495	4.16667	1.04722	3.66667
1.55667	3.43333	1.7819	3.86667

## Sheet: Fig3a
Figure 3a
RVSP							RV/LV+septum							Vessels/100 alveoli							Muscularized arteries (%)
Con Normo	EC-Atm-/- Nomo	Con Hx	EC-Atm-/- Hx	Con reoxy	EC-Atm-/- reoxy		Con Normo	EC-Atm-/- Nomo	Con Hx	EC-Atm-/- Hx	Con reoxy	EC-Atm-/- reoxy		Con Normo	EC-Atm-/- Nomo	Con Hx	EC-Atm-/- Hx	Con reoxy	EC-Atm-/- reoxy		Con Normo	EC-Atm-/- Nomo	Con Hx	EC-Atm-/- Hx	Con reoxy	EC-Atm-/- reoxy
20	24	30	32	22	26		0.208733	0.233177	0.328413	0.291372	0.197208	0.278302		6.97501	6.29795	5.807	4.07252	7.18962	4.46383		29.9444	39.2044	77.9286	86.0317	16.0563	35.1429
23	23	27	30	20	24		0.213992	0.216141	0.254086	0.261097	0.223041	0.234921		7.51289	6.46453	5.79967	4.73973	6.50736	3.52579		20.3824	29.7059	68.119	72.4286	22.6111	55.4286
21	20	30	32	22	25		0.210093	0.215105	0.307285	0.335807	0.197723	0.259174		7.0669	8.00842	5.36427	5.16989	7.09082	3.91446		13.011	20.7372	82.2857	86.4286	18.4481	68.8095
20	21	27	30	18	30		0.193995	0.223553	0.267647	0.295875	0.183496	0.254273		8.17621	6.82329	5.78801	4.8689	7.33728	5.43024		23.9365	32.7622	82.4762	79.4589	34.5192	52.8968
20	24	28		21	28		0.177104	0.199802	0.315403		0.215686	0.262227		7.49764	6.09768	7.46385		6.11797	6.0814		14.1212	28.9417	76.4747		37.7972	62.8889
21		28		20	28		0.183402		0.261078		0.181351	0.270476		7.57716		6.9042		5.66423	4.78946		12.0404		75.2525		39.4048	49.873
				22	26						0.15273	0.292453						7.22675	4.79431						28.2821	52
				18							0.209817
	RVSP	RV/LV+septum	Vessel/100 alveoli	Muscularized arteries (%)
	P value	P value	P value	P value
Con Normo vs EC-Atm-/- Nomo	0.2274	0.4065	0.3946	0.1081
Con Hx vs EC-Atm-/- Hx	0.0778	0.864	0.022	0.6998
Con Reoxy vs EC-Atm-/- Reoxy	<0.0001	<0.0001	0.0001	<0.0001
EC-Atm-/- Normo vs EC-Atm-/- Reoxy	0.0006	0.0087	0.0004	0.0001

[truncated: 49 more sheets: Fig3b, Fig4e, Fig4f, Fig5f, Fig6a, Fig6b, Fig6c, Fig6d, Fig6e, Fig6f, Fig6g, Fig6h, Fig6i, Fig7d, Fig7e, Fig7f, Fig7g, Supplementary Fig1b, Supplementary Fig1c, Supplementary Fig1e …]
